# Supplementary material for: The Broad Host Range Plant Pathogen Dickeya dianthicola Shows a High Genetic Diversity
Source: Microorganisms. 2022 May 13;10(5):1024. doi: 10.3390/microorganisms10051024 (PMC9146356; doi:10.3390/microorganisms10051024)
Supplement: Supplementary file 1 [file microorganisms-10-01024-s001.zip]

Archive with 4 entries (3 files):
- microorganisms-1683203-supplementary/
- microorganisms-1683203-supplementary/Table S1 JP.xlsx
- microorganisms-1683203-supplementary/Table S2 JP.xlsx
- microorganisms-1683203-supplementary/Table S3 JP.xlsx
