# Supplementary material for: The Broad Host Range Plant Pathogen Dickeya dianthicola Shows a High Genetic Diversity
Source: Microorganisms. 2022 May 13;10(5):1024. doi: 10.3390/microorganisms10051024 (PMC9146356; doi:10.3390/microorganisms10051024)
Supplement: Supplementary file 1 [file microorganisms-10-01024-s001.zip › microorganisms-1683203-supplementary/Table S1 JP.xlsx]

## Sheet: Feuil1
Strain number	Taxonomy	Isolation host	Isolation year	Country	Sampling	Name in other collections	other names
CFBP1150	Dickeya dianthicola	Dianthus barbatus	1967	Italy
CFBP1151	Dickeya dianthicola	Dianthus barbatus	1967	Italy
CFBP1200 T	Dickeya dianthicola	Dianthus caryophyllus	1956	United Kingdom		NCPPB 453, ICMP 6427, DSM 18054, LMG 2485
CFBP1240	Dickeya dianthicola	Dianthus caryophyllus	1956	Danemark		ICPB EC 174	Dye D.W. EI9, 1560-66
CFBP1244	Dickeya dianthicola	Dahlia sp.	1966	Netherlands		NCPPB 1956	Dye D.W. EI18, 1844-67
CFBP1274	Dickeya dianthicola	Dianthus caryophyllus	1956	United Kingdom		NCPPB 429	Dye D.W. EI5, 1556-66
CFBP1276	Dickeya dianthicola	Dahlia sp.	1962	Romania		NCPPB 1385, ICPB EC207	Savulescu A. 6, Dye D.W. EL1, 1579-69
CFBP1353	Dickeya dianthicola	Begonia bertinii	1969	Netherlands			Kamerman W. S204-107, Bonnet Ph. L11
CFBP1354	Dickeya dianthicola	Dianthus sp.	1971	Netherlands	Dwarf plant
CFBP1355	Dickeya dianthicola	Dianthus sp.	1971	Netherlands	Dwarf plant
CFBP1358	Dickeya dianthicola	Dahlia sp.	1970	France			Bonnet P. L15
CFBP1805	Dickeya dianthicola	Kalanchoe blossfeldiana	1977	Danemark
CFBP1888	Dickeya dianthicola	Solanum tuberosum	1978	France	Stem rot		Sailly I/K col2
CFBP1982	Dickeya dianthicola	Dahlia sp.	1972	France
CFBP1984	Dickeya dianthicola	Dianthus caryophyllus	1972	France
CFBP2015	Dickeya dianthicola	Solanum tuberosum	1975	France
CFBP2288	Dickeya dianthicola	Solanum tuberosum	1980	France
CFBP2469	Dickeya dianthicola	Solanum tuberosum var. Eba	1985	France	Rot
CFBP2488	Dickeya dianthicola	Solanum tuberosum	1985	France
CFBP2598	Dickeya dianthicola	Kalanchoe sp.	1982	Switzerland
CFBP2982	Dickeya dianthicola	Kalanchoe blossfeldiana	1988	France
CFBP3265	Dickeya dianthicola	Cichorium intybus	1983	France
CFBP3266	Dickeya dianthicola	Cichorium intybus	1983	France
CFBP3702	Dickeya dianthicola	Cynara scolymus L.	1984	France
CFBP3706	Dickeya dianthicola	Cichorium intybus	1986	Switzerland			Samson R. SF18.538
CFBP3890	Dickeya dianthicola	Solanum tuberosum cv. Liseta	1995	Netherlands		PD 2732
CFBP4155	Dickeya dianthicola	Kalanchoe blossfeldiana cv. Maes	1985	Netherlands		PD 33
CFBP4156	Dickeya dianthicola	Kalanchoe blossfeldiana cv. Pollux	1985	Netherlands		PD 551
CFBP5542	Dickeya dianthicola	Cichorium intybus var. foliosum cv. Focus	1999	France	Rotting root		Samson R. ST1105-3676C
CFBP6548	Dickeya dianthicola	Cichorium intybus	1994	France	Rot at the root base		Samson R. SP3
CFBP6687	Dickeya dianthicola	Cichorium endivia cv. Atlas	2002	France	Rot under edierm of root
CFBP6688	Dickeya dianthicola	Cichorium endivia cv. Focus	2002	France	Rot under edierm of root
