# Supplementary material for: The Broad Host Range Plant Pathogen Dickeya dianthicola Shows a High Genetic Diversity
Source: Microorganisms. 2022 May 13;10(5):1024. doi: 10.3390/microorganisms10051024 (PMC9146356; doi:10.3390/microorganisms10051024)
Supplement: Supplementary file 1 [file microorganisms-10-01024-s001.zip › microorganisms-1683203-supplementary/Table S2 JP.xlsx]

## Sheet: ANI
	D. dianthicola IPO1741	D. dianthicola RNS04.9	D. dianthicola NCPPB453	D. dianthicola CFBP3706	D. dianthicola CFBP1888	D. dianthicola 88.23	D. dianthicola RNS1147	D. dianthicola CH37	D. dianthicola IPO3797	D. dianthicola CH69	D. dianthicola SS70	D. dianthicola IPO980	D. dianthicola CFBP1984	D. dianthicola NCPPB3534	D. dianthicola CFBP2015	D. dianthicola S4.16.03.LID	D. dianthicola IPO0502	D. dianthicola IPO0846	D. dianthicola S4.16.03.P2.4	D. dianthicola ME23	D. dianthicola IPO0775	D. dianthicola DE440	D. dianthicola IPO0976	D. dianthicola CH60	D. dianthicola CFBP6548	D. dianthicola IPO3699	D. dianthicola IPO3646	D. dianthicola IPO3846	D. dianthicola IPO1003	D. dianthicola WV516	D. dianthicola IPO3700	D. dianthicola GBBC2039	D. dianthicola IPO3845	D. dianthicola IPO1348	D. dianthicola IPO1350	D. dianthicola MIE34	D. dianthicola CFBP2982	D. dianthicola CFBP2598	D. dianthicola CFBP1805	D. dianthicola IPO0256	D. dianthicola 67-19
D. dianthicola IPO1741	1	0.999974	0.999816	0.99584	0.995434	0.996053	0.994745	0.995044	0.995356	0.995945	0.995228	0.995092	0.99499	0.99437	0.994355	0.994209	0.994489	0.994443	0.994261	0.994407	0.994484	0.994389	0.994528	0.994353	0.994188	0.994292	0.994298	0.99434	0.994392	0.994365	0.994281	0.993569	0.994213	0.99427	0.994198	0.986788	0.986378	0.986979	0.986842	0.984642	0.972444
D. dianthicola RNS04.9	0.999842	1	0.999825	0.995719	0.995305	0.995873	0.994724	0.99499	0.99532	0.995733	0.995203	0.994896	0.994954	0.994606	0.994588	0.994487	0.994643	0.99465	0.994564	0.994518	0.994772	0.994489	0.994634	0.994157	0.993924	0.994545	0.994505	0.994273	0.994396	0.994386	0.994616	0.993555	0.994262	0.994226	0.994112	0.986765	0.986338	0.986717	0.986615	0.984649	0.972397
D. dianthicola NCPPB453	0.999834	0.999957	1	0.995955	0.995373	0.99619	0.99505	0.995292	0.995438	0.99589	0.995499	0.995168	0.995169	0.994763	0.994776	0.994557	0.994702	0.994711	0.994596	0.994662	0.994717	0.994678	0.994695	0.994393	0.994225	0.994506	0.994556	0.994364	0.994446	0.994613	0.994613	0.994025	0.994352	0.994392	0.994378	0.987018	0.986623	0.98669	0.986657	0.984524	0.972918
D. dianthicola CFBP3706	0.995555	0.995506	0.995554	1	0.994456	0.99722	0.994508	0.994041	0.994233	0.997132	0.994054	0.995675	0.994659	0.99377	0.993762	0.99384	0.993878	0.993897	0.993815	0.993692	0.993867	0.993795	0.993938	0.99335	0.993122	0.993938	0.993967	0.993336	0.993292	0.993712	0.993938	0.992981	0.993332	0.993373	0.993416	0.98623	0.985359	0.985784	0.985742	0.983352	0.97179
D. dianthicola CFBP1888	0.99537	0.995227	0.99529	0.994729	1	0.99462	0.996042	0.993812	0.993889	0.994452	0.993833	0.997254	0.993797	0.99288	0.992808	0.992611	0.99281	0.992877	0.992616	0.992539	0.992836	0.99256	0.992832	0.994136	0.99389	0.992626	0.992613	0.994139	0.994277	0.992542	0.992662	0.993551	0.992897	0.994231	0.994252	0.98554	0.985361	0.985431	0.985444	0.983273	0.972253
D. dianthicola 88.23	0.995236	0.995173	0.995327	0.996566	0.994318	1	0.994192	0.993914	0.994354	0.999665	0.994089	0.994389	0.994131	0.993684	0.993667	0.993664	0.993711	0.993754	0.993655	0.993272	0.993683	0.993255	0.993747	0.993182	0.992978	0.993574	0.993675	0.99317	0.993164	0.99327	0.993639	0.9924	0.993194	0.993145	0.993116	0.985362	0.984605	0.984878	0.984918	0.983243	0.971129
D. dianthicola RNS1147	0.995224	0.995193	0.995255	0.995188	0.996424	0.995237	1	0.994347	0.994348	0.995162	0.994267	0.996742	0.993903	0.993358	0.993356	0.993324	0.993426	0.993378	0.993266	0.993015	0.993434	0.993008	0.993406	0.993786	0.993591	0.993278	0.993262	0.993756	0.993817	0.993029	0.993288	0.993294	0.993745	0.993767	0.993804	0.985491	0.985095	0.985165	0.985059	0.983703	0.971361
D. dianthicola CH37	0.995218	0.995048	0.994996	0.994358	0.994038	0.994617	0.994093	1	0.993856	0.994656	0.993643	0.994204	0.994645	0.993327	0.99322	0.993428	0.993432	0.993501	0.993346	0.993172	0.993458	0.993209	0.993459	0.99325	0.993072	0.993406	0.993344	0.993148	0.993432	0.993269	0.993346	0.992442	0.993443	0.993246	0.993232	0.985095	0.984025	0.98455	0.984558	0.983424	0.970664
D. dianthicola IPO3797	0.995154	0.995163	0.995159	0.99402	0.993822	0.994366	0.993653	0.993271	1	0.994334	0.999849	0.993601	0.993266	0.993742	0.993661	0.993669	0.993918	0.993883	0.993803	0.994694	0.993931	0.994692	0.993996	0.9931	0.992909	0.993971	0.993959	0.993171	0.993272	0.994623	0.993909	0.99267	0.993864	0.993139	0.993044	0.985555	0.985051	0.985493	0.985471	0.983836	0.970167
D. dianthicola CH69	0.995151	0.994939	0.994947	0.996523	0.993864	0.999757	0.993956	0.993735	0.994006	1	0.993572	0.994085	0.993816	0.993416	0.993461	0.993463	0.993569	0.993639	0.993449	0.992985	0.993571	0.99305	0.993666	0.993041	0.992884	0.993421	0.993427	0.992881	0.992973	0.993047	0.993418	0.992069	0.992891	0.99295	0.992962	0.985386	0.984664	0.985024	0.985039	0.983466	0.971486
D. dianthicola SS70	0.995082	0.995035	0.994952	0.993981	0.993746	0.994438	0.99365	0.993395	0.999922	0.994394	1	0.99345	0.993483	0.993814	0.993823	0.993772	0.993904	0.993838	0.993995	0.994577	0.993911	0.994573	0.993908	0.993254	0.993051	0.993842	0.993903	0.993233	0.993234	0.994525	0.993943	0.992713	0.99368	0.993195	0.993072	0.985506	0.985226	0.985446	0.985369	0.983916	0.970236
D. dianthicola IPO980	0.99508	0.995158	0.995287	0.995921	0.99772	0.995429	0.996772	0.994228	0.993937	0.995236	0.993928	1	0.994351	0.993881	0.993745	0.993794	0.993749	0.993771	0.993862	0.993248	0.993768	0.99334	0.993738	0.993937	0.993755	0.993822	0.993884	0.993962	0.993948	0.993341	0.993913	0.993434	0.993205	0.993915	0.993976	0.986117	0.985522	0.985647	0.985638	0.98337	0.972216
D. dianthicola CFBP1984	0.994692	0.994562	0.994869	0.994575	0.993791	0.994464	0.993243	0.994012	0.993558	0.994373	0.993298	0.993672	1	0.99367	0.993693	0.993439	0.993776	0.993788	0.993475	0.993477	0.99384	0.99349	0.993856	0.9932	0.992783	0.993352	0.993364	0.992804	0.992834	0.993503	0.993336	0.992535	0.993862	0.992838	0.992826	0.985291	0.984628	0.984906	0.984866	0.983845	0.970293
D. dianthicola NCPPB3534	0.994457	0.994316	0.994439	0.99414	0.992993	0.994315	0.992993	0.99316	0.994056	0.994251	0.993874	0.993589	0.993833	1	0.999899	0.998802	0.999937	0.999938	0.998795	0.996446	0.999936	0.996475	0.999957	0.992256	0.99206	0.999006	0.999	0.992234	0.992594	0.996389	0.999011	0.991811	0.99711	0.992226	0.992153	0.985931	0.985524	0.985783	0.985752	0.98367	0.973061
D. dianthicola CFBP2015	0.994384	0.994292	0.994407	0.993746	0.992811	0.993936	0.992706	0.99284	0.993953	0.993889	0.993719	0.993207	0.993768	0.999892	1	0.998856	0.999885	0.999893	0.998828	0.996347	0.999908	0.99632	0.999941	0.992221	0.992079	0.999012	0.99902	0.992213	0.992597	0.996239	0.999071	0.992053	0.997046	0.992292	0.992349	0.985593	0.985151	0.985278	0.985238	0.983456	0.972561
D. dianthicola S4.16.03.LID	0.994374	0.994294	0.994272	0.9938	0.992983	0.993879	0.992869	0.99305	0.993949	0.993826	0.993694	0.993182	0.993354	0.998846	0.99887	1	0.998887	0.998933	0.999937	0.995995	0.998855	0.995997	0.998905	0.992329	0.992233	0.999925	0.999921	0.992344	0.992704	0.996006	0.999941	0.992	0.996542	0.992326	0.992447	0.985422	0.985068	0.98519	0.985253	0.983092	0.972391
D. dianthicola IPO0502	0.99431	0.994264	0.99432	0.993805	0.99284	0.994042	0.992516	0.992981	0.993971	0.993928	0.993599	0.993013	0.993523	0.999853	0.999815	0.998731	1	0.999941	0.998651	0.996208	0.99991	0.996249	0.999962	0.992225	0.992018	0.999065	0.999063	0.992224	0.992649	0.996175	0.999056	0.991983	0.997047	0.99227	0.992331	0.985129	0.984775	0.985185	0.985161	0.983065	0.972545
D. dianthicola IPO0846	0.994261	0.994164	0.994318	0.993661	0.99276	0.993911	0.992656	0.992917	0.993987	0.993799	0.993641	0.992945	0.993689	0.999849	0.999818	0.998835	0.999911	1	0.99874	0.996304	0.99986	0.996356	0.999931	0.992341	0.992155	0.999067	0.999059	0.992293	0.992627	0.996275	0.999048	0.991901	0.997128	0.992307	0.992373	0.985446	0.984992	0.985458	0.98544	0.983184	0.972517
D. dianthicola S4.16.03.P2.4	0.994249	0.99416	0.994111	0.993678	0.992906	0.993854	0.992883	0.993124	0.994074	0.993844	0.993862	0.993182	0.993535	0.998773	0.998783	0.999938	0.998808	0.998837	1	0.995936	0.998793	0.995967	0.998824	0.992441	0.992323	0.999897	0.999896	0.992454	0.992803	0.995939	0.999922	0.992211	0.996632	0.992463	0.992577	0.9855	0.985002	0.985098	0.985058	0.983312	0.972487
D. dianthicola ME23	0.994243	0.994126	0.994143	0.993672	0.992798	0.993498	0.992512	0.992613	0.994665	0.993419	0.994478	0.99267	0.993336	0.996209	0.99614	0.995736	0.996339	0.996323	0.995708	1	0.996365	0.999915	0.996399	0.992152	0.992024	0.995948	0.995956	0.99229	0.992684	0.999731	0.995974	0.991968	0.996378	0.992352	0.992359	0.984837	0.984575	0.984874	0.984846	0.983202	0.972277
D. dianthicola IPO0775	0.994237	0.994223	0.994243	0.993822	0.992748	0.99414	0.992468	0.992972	0.993893	0.994076	0.993731	0.993173	0.99366	0.999888	0.999777	0.998714	0.999984	0.999942	0.998708	0.99634	1	0.996342	0.999964	0.992066	0.991885	0.999049	0.999038	0.992107	0.992506	0.99627	0.999025	0.991774	0.997189	0.992148	0.992145	0.985445	0.984933	0.985399	0.985296	0.983589	0.972556
D. dianthicola DE440	0.994205	0.99413	0.994182	0.993729	0.992556	0.993703	0.992685	0.992798	0.994516	0.993576	0.994393	0.992568	0.993679	0.996308	0.996223	0.995858	0.996333	0.996287	0.995928	0.999929	0.996331	1	0.996408	0.992337	0.992166	0.995949	0.995957	0.992367	0.992658	0.999859	0.996002	0.992008	0.996573	0.992359	0.992346	0.985381	0.985141	0.985287	0.985225	0.983345	0.972564
D. dianthicola IPO0976	0.994157	0.994077	0.99416	0.993682	0.992709	0.993887	0.992313	0.992864	0.993837	0.993837	0.993451	0.992886	0.993439	0.999833	0.999804	0.998731	0.999929	0.999897	0.998657	0.996263	0.99989	0.996257	1	0.992157	0.991944	0.99905	0.999035	0.992132	0.992546	0.996242	0.999033	0.99203	0.996995	0.992211	0.992244	0.985112	0.984726	0.985118	0.985057	0.983138	0.972335
D. dianthicola CH60	0.994144	0.99403	0.993931	0.993274	0.993895	0.993694	0.993277	0.99323	0.993613	0.993709	0.993398	0.993623	0.993343	0.992515	0.992301	0.992483	0.992503	0.992457	0.992525	0.992633	0.99251	0.992648	0.992483	1	0.999831	0.992696	0.992654	0.999803	0.999612	0.992699	0.99262	0.998788	0.993199	0.999862	0.999766	0.98537	0.984851	0.98516	0.985242	0.983526	0.971583
D. dianthicola CFBP6548	0.993972	0.993816	0.993725	0.992869	0.993644	0.993216	0.992904	0.992865	0.993072	0.993269	0.9929	0.993247	0.992844	0.992033	0.991764	0.992072	0.991942	0.991968	0.991891	0.992105	0.991949	0.992089	0.991955	0.999795	1	0.992132	0.992166	0.999747	0.999569	0.992088	0.992112	0.998681	0.992936	0.999837	0.999646	0.984788	0.984437	0.984848	0.984789	0.983419	0.971557
D. dianthicola IPO3699	0.993957	0.993902	0.993934	0.993673	0.992632	0.993682	0.992565	0.992782	0.993815	0.993595	0.993457	0.993009	0.993119	0.99874	0.998734	0.999546	0.99889	0.998887	0.999526	0.995739	0.998846	0.9958	0.998934	0.992153	0.991978	1	0.999987	0.992146	0.992531	0.995726	0.999972	0.991593	0.996493	0.9922	0.992258	0.984929	0.984523	0.984955	0.984845	0.982985	0.972375
D. dianthicola IPO3646	0.993948	0.993862	0.9939	0.993635	0.992512	0.993598	0.992289	0.992651	0.993744	0.993525	0.993363	0.99292	0.993102	0.998708	0.998723	0.999627	0.998851	0.998862	0.999524	0.995633	0.998777	0.995642	0.99886	0.99215	0.991948	0.999953	1	0.992152	0.992504	0.995624	0.999926	0.991858	0.996452	0.992173	0.992211	0.984677	0.984419	0.984847	0.984735	0.982988	0.972332
D. dianthicola IPO3846	0.99392	0.993978	0.99387	0.993143	0.993797	0.993417	0.993029	0.992927	0.993232	0.993314	0.993018	0.993226	0.992883	0.992179	0.992045	0.992035	0.992142	0.992074	0.99209	0.992273	0.992162	0.992315	0.992172	0.99967	0.999674	0.992328	0.992335	1	0.999656	0.992301	0.992321	0.998746	0.992909	0.999871	0.999728	0.985039	0.984679	0.984971	0.984937	0.983477	0.971695
D. dianthicola IPO1003	0.993891	0.993858	0.993834	0.992923	0.993892	0.993162	0.992923	0.992659	0.993223	0.993078	0.992988	0.993177	0.992882	0.992118	0.991995	0.992199	0.992225	0.992169	0.992246	0.992128	0.992214	0.992246	0.992192	0.999524	0.99951	0.992365	0.99235	0.999666	1	0.992206	0.992364	0.998342	0.992912	0.99962	0.999449	0.984883	0.984605	0.985047	0.984966	0.98345	0.971842
D. dianthicola WV516	0.993887	0.993911	0.994011	0.993517	0.992775	0.993474	0.992608	0.99278	0.994506	0.993475	0.994312	0.992636	0.993539	0.996217	0.996205	0.995943	0.996149	0.996194	0.996026	0.999772	0.996137	0.999763	0.996247	0.992369	0.992183	0.995855	0.995905	0.992294	0.992513	1	0.99594	0.992083	0.99646	0.992235	0.992405	0.985385	0.985084	0.985291	0.985256	0.983385	0.972362
D. dianthicola IPO3700	0.993868	0.993786	0.993918	0.993399	0.99235	0.993583	0.99236	0.99283	0.993604	0.993539	0.993279	0.99293	0.993015	0.998773	0.998813	0.999583	0.998934	0.998942	0.999543	0.995772	0.998891	0.995844	0.998951	0.992015	0.991813	0.999944	0.999948	0.991996	0.992367	0.995735	1	0.991628	0.996601	0.992088	0.992129	0.984648	0.984362	0.984844	0.984822	0.983208	0.972178
D. dianthicola GBBC2039	0.993859	0.993792	0.993924	0.993423	0.993675	0.993129	0.993224	0.992763	0.993325	0.993102	0.993221	0.9933	0.993075	0.992488	0.992294	0.992566	0.992249	0.992354	0.992519	0.992651	0.992326	0.992634	0.992406	0.999239	0.999068	0.992444	0.992527	0.99915	0.999076	0.992642	0.992494	1	0.992687	0.999238	0.99924	0.985362	0.984788	0.985145	0.985091	0.983063	0.971576
D. dianthicola IPO3845	0.993837	0.993781	0.993742	0.993003	0.992777	0.993363	0.992762	0.99271	0.99384	0.993288	0.993483	0.992387	0.993642	0.996902	0.9967	0.996097	0.996851	0.996806	0.996158	0.996449	0.996867	0.996508	0.996904	0.992734	0.99253	0.996377	0.996375	0.992827	0.993067	0.996469	0.996393	0.992398	1	0.992708	0.992927	0.985464	0.984778	0.984984	0.984925	0.983702	0.971646
D. dianthicola IPO1348	0.993801	0.993805	0.993716	0.992912	0.993981	0.993335	0.993101	0.992753	0.993253	0.993242	0.993024	0.993395	0.992785	0.992094	0.991959	0.992133	0.992102	0.992067	0.99209	0.992251	0.992112	0.992223	0.992076	0.999805	0.999814	0.992224	0.992217	0.999974	0.999664	0.992225	0.992232	0.998685	0.992834	1	0.999791	0.984819	0.984331	0.984787	0.984715	0.983376	0.971437
D. dianthicola IPO1350	0.993681	0.993725	0.993734	0.993065	0.993807	0.993497	0.993049	0.992772	0.993227	0.993412	0.99301	0.993	0.992755	0.992031	0.99193	0.992071	0.99212	0.991985	0.992085	0.992195	0.99209	0.99223	0.992075	0.999716	0.99977	0.992235	0.992169	0.999899	0.999545	0.992233	0.992258	0.998682	0.992762	0.999884	1	0.9846	0.984213	0.984642	0.984576	0.983138	0.971059
D. dianthicola MIE34	0.987461	0.987278	0.987564	0.986565	0.986362	0.986858	0.985697	0.985621	0.986259	0.986669	0.986158	0.986602	0.985968	0.986417	0.986226	0.986059	0.98655	0.986515	0.986131	0.985948	0.986504	0.986115	0.986503	0.985593	0.985517	0.986096	0.986153	0.985666	0.985717	0.986165	0.986206	0.985578	0.986067	0.985783	0.98602	1	0.99748	0.9973	0.997321	0.9829	0.977236
D. dianthicola CFBP2982	0.986751	0.986583	0.986606	0.985705	0.985935	0.985967	0.985027	0.984347	0.985465	0.9859	0.985381	0.985553	0.984927	0.985722	0.985447	0.985312	0.985589	0.98562	0.985351	0.985378	0.985628	0.985442	0.985553	0.984975	0.984908	0.985297	0.985277	0.985082	0.98512	0.985467	0.985302	0.984686	0.985175	0.985161	0.98527	0.997215	1	0.999634	0.999644	0.982508	0.976895
D. dianthicola CFBP2598	0.986564	0.986302	0.986323	0.985476	0.98552	0.985678	0.984643	0.984338	0.985305	0.985509	0.98516	0.98543	0.984809	0.985528	0.985266	0.985122	0.98542	0.985477	0.985187	0.985148	0.98546	0.985265	0.985427	0.98473	0.984727	0.985202	0.985124	0.984859	0.98491	0.985321	0.985263	0.984502	0.984815	0.984945	0.985291	0.996637	0.99922	1	0.999606	0.982392	0.976787
D. dianthicola CFBP1805	0.986268	0.985949	0.985889	0.985006	0.984984	0.985279	0.984061	0.983752	0.984883	0.985192	0.984705	0.984969	0.984287	0.985101	0.984743	0.984572	0.984903	0.984929	0.984626	0.984512	0.984907	0.98458	0.984937	0.984337	0.984307	0.984619	0.984555	0.984322	0.984482	0.984651	0.984676	0.984081	0.984487	0.984502	0.984675	0.9964	0.998964	0.999413	1	0.981824	0.976415
D. dianthicola IPO0256	0.9847	0.984534	0.984509	0.983463	0.983617	0.983846	0.983236	0.983582	0.984313	0.983683	0.984139	0.983368	0.983656	0.983278	0.983248	0.983121	0.983395	0.983363	0.983094	0.983466	0.983325	0.983547	0.98343	0.983681	0.983676	0.98327	0.983257	0.983776	0.983878	0.983583	0.983253	0.982894	0.98384	0.98383	0.983853	0.982525	0.982564	0.982747	0.982773	1	0.978885
D. dianthicola 67-19	0.972822	0.972559	0.97257	0.972093	0.972301	0.972258	0.970392	0.970322	0.97054	0.972227	0.970392	0.972211	0.97034	0.972482	0.972558	0.972604	0.972811	0.972875	0.972547	0.972801	0.972813	0.972969	0.972823	0.971254	0.971293	0.972923	0.972921	0.971424	0.971586	0.972908	0.972941	0.971163	0.972552	0.971559	0.971892	0.97639	0.976607	0.976876	0.976806	0.978382	1
