# Supplementary material for: The Broad Host Range Plant Pathogen Dickeya dianthicola Shows a High Genetic Diversity
Source: Microorganisms. 2022 May 13;10(5):1024. doi: 10.3390/microorganisms10051024 (PMC9146356; doi:10.3390/microorganisms10051024)
Supplement: Supplementary file 1 [file microorganisms-10-01024-s001.zip › microorganisms-1683203-supplementary/Table S3 JP.xlsx]

## Sheet: Feuil1
Protein families specific to the Kalanchoe cluster
	in MIE34
Dickeya_dianthicola_67-19.2300	0	hypothetical protein
Dickeya_dianthicola_67-19.2305	0	hypothetical protein
Dickeya_dianthicola_67-19.2307	0	hypothetical protein
Dickeya_dianthicola_67-19.2308	0	hypothetical protein
Dickeya_dianthicola_67-19.2309	0	Transcriptional regulator TvrR, TetR family
Dickeya_dianthicola_67-19.3127	0	Glutathione S-transferase (EC 2.5.1.18)
Dickeya_dianthicola_67-19.72	1	hypothetical protein
Dickeya_dianthicola_67-19.150	1	hypothetical protein
Dickeya_dianthicola_67-19.182	1	phage-associated protein
Dickeya_dianthicola_67-19.185	1	PTS system, beta-glucoside-specific IIB component / PTS system, beta-glucoside-specific IIC component
Dickeya_dianthicola_67-19.186	1	hypothetical protein
Dickeya_dianthicola_67-19.187	1	Starvation sensing protein RspA
Dickeya_dianthicola_67-19.188	1	Transcriptional regulator, GntR family
Dickeya_dianthicola_67-19.495	1	Putative membrane protein
Dickeya_dianthicola_67-19.497	1	putative membrane protein
Dickeya_dianthicola_67-19.498	1	T6SS component Hcp
Dickeya_dianthicola_67-19.814	1	hypothetical protein
Dickeya_dianthicola_67-19.815	1	Mobile element protein
Dickeya_dianthicola_67-19.816	1	Multidrug efflux system EmrAB-OMF, membrane fusion component EmrA
Dickeya_dianthicola_67-19.817	1	hypothetical protein
Dickeya_dianthicola_67-19.818	1	hypothetical protein
Dickeya_dianthicola_67-19.819	1	Transcriptional regulator, LysR family
Dickeya_dianthicola_67-19.823	1	hypothetical protein
Dickeya_dianthicola_67-19.883	1	NADH:flavin oxidoreductases, Old Yellow Enzyme family
Dickeya_dianthicola_67-19.884	1	Transcriptional regulator, AcrR family
Dickeya_dianthicola_67-19.885	1	Transposase, IS3/IS911 family
Dickeya_dianthicola_67-19.888	1	Transcriptional regulator, AcrR family
Dickeya_dianthicola_67-19.889	1	hypothetical protein
Dickeya_dianthicola_67-19.898	1	Mobile element protein
Dickeya_dianthicola_67-19.900	1	hypothetical protein
Dickeya_dianthicola_67-19.901	1	hypothetical protein
Dickeya_dianthicola_67-19.940	1	Macrolide-specific efflux protein MacA
Dickeya_dianthicola_67-19.966	1	DNA-3-methyladenine glycosylase II (EC 3.2.2.21)
Dickeya_dianthicola_67-19.982	1	hypothetical protein
Dickeya_dianthicola_67-19.1007	1	TriL protein
Dickeya_dianthicola_67-19.1573	1	hypothetical protein
Dickeya_dianthicola_67-19.1575	1	hypothetical protein
Dickeya_dianthicola_67-19.1605	1	Transcriptional regulator, LysR family
Dickeya_dianthicola_67-19.1606	1	Uncharacterized MFS-type transporter
Dickeya_dianthicola_67-19.1782	1	hypothetical protein
Dickeya_dianthicola_67-19.1785	1	hypothetical protein
Dickeya_dianthicola_67-19.1786	1	Type IV secretory pathway, protease TraF
Dickeya_dianthicola_67-19.1787	1	Type IV secretory pathway, VirD2 components (relaxase)
Dickeya_dianthicola_67-19.1804	1	Transcriptional regulator, LysR family
Dickeya_dianthicola_67-19.1812	1	Conjugative transfer protein TrbJ
Dickeya_dianthicola_67-19.1844	1	hypothetical protein
Dickeya_dianthicola_67-19.1848	1	beta-glycosyl hydrolase
Dickeya_dianthicola_67-19.1920	1	hypothetical protein
Dickeya_dianthicola_67-19.1921	1	hypothetical protein
Dickeya_dianthicola_67-19.1923	1	hypothetical protein
Dickeya_dianthicola_67-19.1943	1	hypothetical protein
Dickeya_dianthicola_67-19.1974	1	hypothetical protein
Dickeya_dianthicola_67-19.2568	1	Glutamine amidotransferase, class I
Dickeya_dianthicola_67-19.2569	1	Alkyl sulfatase and related hydrolases, MBL-fold metallo-hydrolase superfamily
Dickeya_dianthicola_67-19.2570	1	hypothetical protein
Dickeya_dianthicola_67-19.2571	1	Transcriptional regulator, LysR family
Dickeya_dianthicola_67-19.2575	1	Thioredoxin reductase (EC 1.8.1.9)
Dickeya_dianthicola_67-19.2576	1	Transcriptional regulator, AcrR family
Dickeya_dianthicola_67-19.2859	1	hypothetical protein
Dickeya_dianthicola_67-19.2994	1	Mobile element protein
Dickeya_dianthicola_67-19.3153	1	hypothetical protein
Dickeya_dianthicola_67-19.3254	1	Acetyltransferase, GNAT family
Dickeya_dianthicola_67-19.3255	1	Glycerol dehydrogenase (EC 1.1.1.6)
Dickeya_dianthicola_67-19.3284	1	hypothetical protein
Dickeya dianthicola 67-19.3472	1	hypothetical protein
Dickeya dianthicola 67-19.3760	1	hypothetical protein
Dickeya dianthicola 67-19.4243	1	hypothetical protein
Dickeya dianthicola 67-19.4278	1	Homoserine/homoserine lactone efflux protein
Dickeya dianthicola 67-19.4447	1	hypothetical protein
Dickeya dianthicola 67-19.4448	1	hypothetical protein
Dickeya dianthicola 67-19.4502	1	D-serine ammonia-lyase (EC 4.3.1.18)
Dickeya dianthicola 67-19.4503	1	Acetyltransferase
Dickeya dianthicola 67-19.1010	0	Uncharacterized protein STM4317
Dickeya dianthicola 67-19.1011	0	FIG001353: Acetyltransferase
37 hypothetical
6 mobile elements
9 regulators
5 transport
57
66 cluster specific
33 hypothetical
6 mobile elements
8 regulators
5 transport
52
